# Supplementary material for: Sex Specific Differences in Response to Calorie Restriction in Skeletal Muscle of Young Rats
Source: Nutrients. 2022 Oct 28;14(21):4535. doi: 10.3390/nu14214535 (PMC9658986; doi:10.3390/nu14214535)
Supplement: Supplementary file 1 [file nutrients-14-04535-s001.zip]

Archive with 1 entries (1 files):
- nutrients-1928874-supplementary.pdf
